# Supplementary material for: Myosin-19 and Miro Regulate Mitochondria–Endoplasmic Reticulum Contacts and Mitochondria Inner Membrane Architecture
Source: Cells. 2025 Oct 23;14(21):1657. doi: 10.3390/cells14211657 (PMC12610653; doi:10.3390/cells14211657)
Supplement: Supplementary file 1 [file cells-14-01657-s001.zip]

Archive with 1 entries (1 files):
- cells-3774368-supplementary.pdf
